# Supplementary material for: Two-step light gradient boosted model to identify human west nile virus infection risk factor in Chicago
Source: PLoS One. 2024 Jan 5;19(1):e0296283. doi: 10.1371/journal.pone.0296283 (PMC10769082; doi:10.1371/journal.pone.0296283)
Supplement: S4 File — The -log(p-values) obtained from the KS test are listed for each factor. For a group of factors that has correlation larger than 0.35, we will only keep the one with the highest -log(p-values). (XLSX) [file pone.0296283.s004.xlsx]

## Sheet: Sheet1
Feature	neg_log_p
efpct	0.452194
blpct	0.796857
shrubpct	5.5354
pasturepct	9.37694
ccpct	12.8715
dhipct	18.0697
mfpct	31.021
dlipct	33.7289
owpct	35.6849
dospct	41.94
wwpct	46.8227
glandpct	47.4741
dmipct	53.8015
dfpct	66.5089
mirlag4	431.053
mirmean	475.103
mirlag3	496.894
mirlag1	529.576
mirlag2	572.037
precilag2	0.578005
preci	1.82937
precilag1	1.8331
precilag3	1.93729
precilag4	3.15049
tempc	114.344
Jantemp	146.525
templag1	216.679
templag2	309.647
templag3	391.549
templag4	435.55
Income	2.30944
whitepct	3.0021
hispanicpct	9.47014
blackpct	9.98554
asianpct	12.171
hpctpostww	15.4111
hpct7089	63.5667
hpctpost90	66.4173
hpctpreww	80.0959
totpop	228.519
